# Supplementary material for: Pleiotropic Roles of NOTCH1 Signaling in the Loss of Maturational Arrest of Human Osteoarthritic Chondrocytes
Source: Int J Mol Sci. 2021 Nov 5;22(21):12012. doi: 10.3390/ijms222112012 (PMC8585104; doi:10.3390/ijms222112012)
Supplement: Supplementary file 1 [file ijms-22-12012-s001.zip]

Archive with 1 entries (1 files):
- ijms-1320137-supplementary.pdf
